# Supplementary material for: Organellar genome assembly methods and comparative analysis of horticultural plants
Source: Hortic Res. 2018 Jan 10;5:3. doi: 10.1038/s41438-017-0002-1 (PMC5798811; doi:10.1038/s41438-017-0002-1)
Supplement: Supplementary file 5 — Sequences of contigs extraction [file 41438_2017_2_MOESM5_ESM.txt]

#!/usr/bin/perl -w 
if( @ARGV != 2  ) 
{
    print "Usage: we need two files\n";
    exit 0;
}
 my $ID=shift @ARGV;
 my $fasta=shift @ARGV;
 open FH1,"<$ID" or die "can not open the file,$!";
while (<FH1>)
{
chomp;
$hash{$_}=1;
}
#Read the first parameter, ID list, ID of each row scan in hash table 
open FH2,"$fasta" or die "can not open the file,$!";
while(defined($line=<FH2>))
{
	chomp $line;
	if($line =~ />/)
	{
	$key = (split /\s/,$line)[0];
	$key =~ s/>//g;
	$flag = exists $hash{$key}?1:0;
	}
#flag is used to control whether the following sequences should be output.
	print $line."\n" if $flag == 1;

}
