# Supplementary material for: Organellar genome assembly methods and comparative analysis of horticultural plants
Source: Hortic Res. 2018 Jan 10;5:3. doi: 10.1038/s41438-017-0002-1 (PMC5798811; doi:10.1038/s41438-017-0002-1)
Supplement: Supplementary file 6 — GC Content Analyzation [file 41438_2017_2_MOESM6_ESM.txt]

#!/usr/bin/perl -w
use strict;
my %GC_content; # id=>GC_content
my %sequences; # id=>sequence
my ($id, $sum); 
my @num; 
open (IN1,"<$ARGV[0]");
while(my $seq = <IN1>){
    chomp($seq);
    if($seq =~ m/^>(.*)/){
        $id = $1;
        next;
    }
    @num = ($seq =~ m/(G|C)/g);
    $GC_content{$id} += @num; 
    @num = ($seq =~ m/(.)/g);
    $sequences{$id} += @num; 
}
foreach(sort keys(%GC_content)){
    $GC_content{$_} /= $sequences{$_};
    print "$_:$GC_content{$_}\n";
}
