# Supplementary material for: Organellar genome assembly methods and comparative analysis of horticultural plants
Source: Hortic Res. 2018 Jan 10;5:3. doi: 10.1038/s41438-017-0002-1 (PMC5798811; doi:10.1038/s41438-017-0002-1)
Supplement: Supplementary file 7 — Newbler Assembly [file 41438_2017_2_MOESM7_ESM.txt]

#Newbler software assemble reads sequencing by 454 GS FLX platform into larger contigs

command:
nohup /opt/454/bin/run Assembly –cpu 10 –het –sio –m –urt –large –s 100 SRR0074859.sff &
cd SRR074859
