# Supplementary material for: Organellar genome assembly methods and comparative analysis of horticultural plants
Source: Hortic Res. 2018 Jan 10;5:3. doi: 10.1038/s41438-017-0002-1 (PMC5798811; doi:10.1038/s41438-017-0002-1)
Supplement: Supplementary file 8 — Contigs Selection [file 41438_2017_2_MOESM8_ESM.txt]

#Select contigs belong to corresponding organellar

command:
mt genome: grep "^ [0-9]" 454ContigGraph.txt | awk '{if ($4>10&&$4<100) print$2}' > mitochondrion.name
cp genome: grep "^ [0-9]" 454ContigGraph.txt | awk '{if ($4>100) print$2}' > chloroplast.name
