# Supplementary material for: Organellar genome assembly methods and comparative analysis of horticultural plants
Source: Hortic Res. 2018 Jan 10;5:3. doi: 10.1038/s41438-017-0002-1 (PMC5798811; doi:10.1038/s41438-017-0002-1)
Supplement: Supplementary file 9 — Contigs Connection [file 41438_2017_2_MOESM9_ESM.txt]

#Order contains and connect from the seed

command:
grep "^C" 454ContigGraph.txt | awk '{if ($2==1||$4==1) print$0}'

#program in find connection.pl
system ("grep '^C' 454ContigGraph.txt | awk '{if((\$2==$ARGV[0])||(\$4 ==$ARGV[0])) print \$0}'") 
#run findconnection.pl
perl find.pl 1
